# Supplementary material for: Will I Have a Hangover Headache Tomorrow? A Prospective Cohort Study of the Predictors of Delayed Alcohol-Induced Headache
Source: Life (Basel). 2025 Nov 7;15(11):1723. doi: 10.3390/life15111723 (PMC12653520; doi:10.3390/life15111723)
Supplement: Supplementary file 1 [file life-15-01723-s001.zip]

Archive with 1 entries (1 files):
- life-3970766-supplementary.pdf
